# Supplementary material for: Revitalization of Soil Contaminated by Petroleum Products Using Materials That Improve the Physicochemical and Biochemical Properties of the Soil
Source: Molecules. 2024 Dec 11;29(24):5838. doi: 10.3390/molecules29245838 (PMC11677455; doi:10.3390/molecules29245838)
Supplement: Supplementary file 1 [file molecules-29-05838-s001.zip]

Archive with 1 entries (1 files):
- molecules-3256245-supplementary.pdf
